# Supplementary material for: Type 2C Protein Phosphatase MoPtc6 Plays Critical Roles in the Development and Virulence of Magnaporthe oryzae
Source: J Fungi (Basel). 2025 Apr 24;11(5):335. doi: 10.3390/jof11050335 (PMC12113234; doi:10.3390/jof11050335)
Supplement: Supplementary file 1 [file jof-11-00335-s001.zip]

Archive with 1 entries (1 files):
- jof-3565571-supplementary.pdf
